# Supplementary material for: The role of EORTC QLQ-C15-PAL scores and inflammatory biomarkers in predicting survival in terminally ill patients with cancer
Source: BMC Cancer. 2021 Mar 23;21:304. doi: 10.1186/s12885-021-08049-3 (PMC7988985; doi:10.1186/s12885-021-08049-3)
Supplement: Supplementary file 1 — Additional file 1. [file 12885_2021_8049_MOESM1_ESM.xlsx]

## Sheet: Study Data (n=130)_final
				Metastasis	Metastasis site (Yes: 1, No: 0)						Survival data		QLQ-C15-PAL(raw score)															QLQ-C15-PAL(transformed score)										Inflammatory Biomarkers
Patient No.	Age (years)	Sex	Primary Cancer Site	Yes or No	liver	lung	bone	brain	other site	PPS	Event (Censored: 0, Death: 1)	Time to Event (days)	Q1: short walk	Q2: in bed	Q3: need help	Q4: short of breath	Q5: pain	Q6: trouble sleeping	Q7: felt weak	Q8: lacked appetite	Q9: felt nauseated	Q10: been constipated	Q11: been tired	Q12: pain interference	Q13: felt tense	Q14: felt depressed	Q15: overall QOL	Physical Functioning	Emotion Functioning	Dysnoea	Pain	Insomnia	Appatite Loss	Constipation	Fatigue	Nausea and Vomitting	QOL	CRP (mg/dL)	Alb (g/dL)	Neu (/µL)	TLC (/µL)	NLR
1	62	female	unknown	Yes	1	1	0	0	1	50	1	42	2	4	2	3	1	2	3	2	1	3	2	1	1	2	5	26.6667	83.3333	66.6667	0	33.3333	33.3333	66.6667	44.4444	0	66.6667	15.1	1.5	21233.2	1168.8	18.2
2	58	male	colon	No	0	0	0	0	0	N/A	1	8	4	4	4	3	4	2	4	4	2	2	4	4	3	3	4	20	41.6667	66.6667	100	33.3333	100	33.3333	100	16.6667	50	21	1.4	30945.3	169.1	183
3	81	male	liver	No	0	0	0	0	0	N/A	1	19	4	4	4	3	2	2	4	4	1	1	4	2	2	3	2	20	50	66.6667	33.3333	33.3333	100	0	100	0	16.6667	0.5	3.6	5956.2	1295.2	4.6
4	95	female	colon	Yes	0	0	0	0	1	40	0	161	4	3	4	1	4	1	2	1	1	1	1	4	3	1	4	6.66667	66.6667	0	100	0	0	0	22.2222	0	50	4	2.7	4927.8	1818.3	2.7
5	74	female	pancreas	Yes	0	0	1	0	1	60	1	13	2	4	3	4	3	1	3	3	2	4	1	3	3	3	6	20	41.6667	100	66.6667	0	66.6667	100	33.3333	16.6667	83.3333	0.1	2.6	3379	470.9	7.2
6	32	female	other (tongue)	Yes	1	1	1	0	1	50	1	5	4	4	4	4	4	4	4	4	4	1	4	4	1	2	3	6.66667	83.3333	100	100	100	100	0	100	100	33.3333	32.1	2.3	26796	456.8	58.7
7	72	female	lung	Yes	0	1	1	0	1	70	1	58	2	1	4	2	2	3	2	2	2	2	2	3	2	2	4	33.3333	66.6667	33.3333	50	66.6667	33.3333	33.3333	33.3333	16.6667	50	0.6	3.7	4776.5	3038.8	1.6
8	63	male	prostate	Yes	1	1	0	0	1	50	1	27	2	4	3	2	4	3	4	4	1	2	4	4	3	1	2	20	66.6667	33.3333	100	66.6667	100	33.3333	100	0	16.6667	4.4	3.3	7002.2	530	13.2
9	83	female	lung	Yes	0	0	1	0	1	30	1	13	4	4	4	2	3	3	4	4	1	2	4	4	1	3	1	6.66667	66.6667	33.3333	83.3333	66.6667	100	33.3333	100	0	0	3.4	2.5	7124	1397.8	5.1
10	74	female	colon	Yes	1	1	0	0	1	30	1	19	4	4	4	2	4	1	4	4	1	2	4	4	3	4	N/A	6.66667	16.6667	33.3333	100	0	100	33.3333	100	0	N/A	9.9	1.5	10449.2	422.8	24.7
11	83	female	other (B-cell lymphoma)	Yes	0	0	0	0	1	20	1	23	4	4	4	1	2	1	1	2	2	2	2	2	2	2	4	6.66667	66.6667	0	33.3333	0	33.3333	33.3333	22.2222	16.6667	50	5.6	2.7	4103.1	538.4	7.6
12	69	female	colon	Yes	0	1	0	0	1	20	1	37	1	4	2	4	2	3	4	4	2	1	3	1	1	1	2	33.3333	100	100	16.6667	66.6667	100	0	88.8889	16.6667	16.6667	9.5	2.5	9294.1	1272.1	7.3
13	67	male	lung	Yes	0	1	1	0	1	50	1	28	4	4	3	2	3	2	1	2	1	1	2	2	3	2	6	6.66667	50	33.3333	50	33.3333	33.3333	0	22.2222	0	83.3333	15.6	2.3	N/A	N/A	N/A
14	85	male	colon	Yes	1	1	1	0	1	40	1	93	4	4	4	1	3	3	4	3	1	3	2	3	1	1	7	26.6667	100	0	66.6667	66.6667	66.6667	66.6667	66.6667	0	100	2.9	2.4	6350.4	1746.4	3.6
15	61	male	liver	Yes	1	0	0	0	1	60	1	193	2	1	1	2	2	3	2	1	2	1	2	2	2	3	4	73.3333	50	33.3333	33.3333	66.6667	0	0	33.3333	16.6667	50	1.2	2.8	5700	1368	4.2
16	62	male	liver	Yes	0	1	0	0	0	50	1	18	3	3	3	2	4	3	4	4	3	4	4	3	4	4	2	20	0	33.3333	83.3333	66.6667	100	100	100	50	16.6667	2.4	2.1	4080.7	1057.7	3.9
17	64	male	pancreas	Yes	1	0	1	0	1	40	0	36	4	4	4	1	3	1	1	1	1	2	2	2	2	2	5	20	66.6667	0	50	0	0	33.3333	22.2222	0	66.6667	0.6	2.2	3762.5	598.8	6.3
18	67	male	lung	Yes	1	1	0	1	1	40	1	13	4	4	4	1	1	1	1	3	1	2	2	1	1	1	3	20	100	0	0	0	66.6667	33.3333	22.2222	0	33.3333	1.8	3.8	19280.8	219.1	88
19	68	male	other (duodenal)	Yes	0	0	1	0	1	20	1	29	3	2	4	1	2	4	2	1	2	2	3	4	3	1	2	20	66.6667	0	66.6667	100	0	33.3333	55.5556	16.6667	16.6667	8.1	2.5	12461.1	505.6	24.6
20	91	female	other (B-cell lymphoma)	Yes	0	0	0	0	1	N/A	0	43	1	1	1	4	1	1	1	1	1	1	1	1	1	1	N/A	93.3333	100	100	0	0	0	0	0	0	N/A	9.3	2.2	2596.7	781.3	3.3
21	70	female	colon	Yes	1	1	1	0	0	30	1	50	4	3	4	2	4	3	4	3	2	2	4	4	3	4	3	6.66667	16.6667	33.3333	100	66.6667	66.6667	33.3333	100	16.6667	33.3333	8.7	2.3	11836.8	756.4	15.6
22	70	male	colon	Yes	1	1	1	0	1	40	1	30	4	4	4	2	3	1	2	1	1	3	2	3	3	3	1	6.66667	41.6667	33.3333	66.6667	0	0	66.6667	33.3333	0	0	1.1	2.9	8040.8	559.4	14.4
23	73	female	liver	No	0	0	0	0	0	N/A	1	150	3	2	3	3	2	3	2	2	3	2	2	2	1	2	5	26.6667	83.3333	66.6667	33.3333	66.6667	33.3333	33.3333	33.3333	50	66.6667	0.1	2.8	N/A	N/A	N/A
24	76	female	stomach	Yes	0	0	1	0	1	N/A	1	11	3	3	2	3	1	3	4	2	2	2	4	3	3	4	1	26.6667	16.6667	66.6667	33.3333	66.6667	33.3333	33.3333	100	16.6667	0	0.2	2.2	4769.8	329.5	14.5
25	85	male	colon	Yes	0	1	0	0	1	50	1	45	1	1	1	1	1	1	1	1	1	1	1	1	1	1	5	93.3333	100	0	0	0	0	0	0	0	66.6667	3.9	2.3	10249.4	1903.8	5.4
26	68	male	stomach	Yes	1	1	0	0	1	40	1	35	4	4	2	2	2	1	2	3	1	4	2	2	2	1	4	13.3333	83.3333	33.3333	33.3333	0	66.6667	100	33.3333	0	50	2.5	1.9	10785.9	1717.5	6.3
27	75	male	unknown	Yes	1	0	0	0	1	30	1	11	4	3	2	2	2	2	2	2	1	2	3	2	1	2	2	20	83.3333	33.3333	33.3333	33.3333	33.3333	33.3333	55.5556	0	16.6667	2.5	2.5	N/A	N/A	N/A
28	69	male	pancreas	Yes	1	0	0	0	1	40	1	6	2	2	2	2	3	3	3	4	2	1	3	3	2	2	4	46.6667	66.6667	33.3333	66.6667	66.6667	100	0	66.6667	16.6667	50	8	1.8	10352.6	1259.1	8.2
29	89	male	colon	Yes	1	1	0	0	1	20	1	5	4	4	4	1	2	4	4	1	1	1	2	4	4	2	1	46.6667	41.6667	0	66.6667	100	0	0	66.6667	0	0	3.8	2.3	7404.6	610.6	12.1
30	34	female	lung	Yes	1	1	0	0	1	10	1	64	4	4	4	1	1	1	1	1	1	1	1	1	1	1	7	46.6667	100	0	0	0	0	0	0	0	100	0.6	3.4	7474.5	313.5	23.8
31	80	male	lung	No	0	0	0	0	0	40	1	8	4	4	4	4	4	3	4	4	1	1	4	4	4	4	1	46.6667	0	100	100	66.6667	100	0	100	0	0	1.9	1.3	2821.5	940.5	3
32	86	female	lung	Yes	0	0	1	0	1	30	1	17	N/A	N/A	3	1	2	1	3	1	1	1	2	2	2	2	3	N/A	66.6667	0	33.3333	0	0	0	44.4444	0	33.3333	12	3.5	4402.6	599.6	7.3
33	85	female	ovary	Yes	0	0	0	0	1	30	1	23	N/A	N/A	3	4	1	1	4	4	1	1	4	3	1	3	1	N/A	66.6667	100	33.3333	0	100	0	100	0	0	15.3	1.8	16623.9	571.3	29.1
34	76	male	pancreas	Yes	0	0	0	0	1	40	1	4	1	2	1	1	2	3	1	2	2	3	4	2	1	1	4	73.3333	100	0	33.3333	66.6667	33.3333	66.6667	55.5556	16.6667	50	4.6	2.8	26309.7	141.5	185.9
35	72	male	unknown	Yes	1	1	1	0	1	50	1	54	2	2	2	2	3	1	2	1	1	2	1	1	1	1	7	46.6667	100	33.3333	33.3333	0	0	33.3333	22.2222	0	100	30.3	3.3	4100.2	561.7	7.3
36	62	male	pancreas	Yes	1	0	0	0	0	50	1	9	3	2	1	2	4	1	3	1	1	1	2	3	1	1	4	46.6667	100	33.3333	83.3333	0	0	0	44.4444	0	50	16.6	2.5	7322.1	449.8	16.3
37	97	female	lung	Yes	0	0	0	0	1	30	1	8	N/A	N/A	N/A	3	2	4	3	2	2	3	3	2	3	3	N/A	N/A	41.6667	66.6667	33.3333	100	33.3333	66.6667	66.6667	16.6667	N/A	1.3	2.4	4099.2	470.4	8.7
38	93	male	stomach	Yes	1	0	0	0	1	40	1	8	2	3	4	3	3	1	4	2	1	3	4	3	1	3	6	20	66.6667	66.6667	66.6667	0	33.3333	66.6667	100	0	83.3333	5.1	2.1	8890.2	584.1	15.2
39	49	female	other (vulva)	Yes	1	1	1	0	1	50	1	105	1	1	2	1	4	1	2	3	3	3	4	4	3	3	2	73.3333	41.6667	0	100	0	66.6667	66.6667	66.6667	50	16.6667	0.8	3.8	2588.6	820.6	3.2
40	71	male	lung	Yes	1	0	1	0	1	50	1	8	1	1	1	1	2	3	3	2	3	N/A	N/A	N/A	N/A	N/A	N/A	93.3333	N/A	0	N/A	66.6667	33.3333	N/A	N/A	50	N/A	5.2	3.9	5608.6	1017.1	5.5
41	70	male	lung	Yes	1	0	1	1	1	50	1	11	3	3	2	3	3	3	3	2	2	2	3	2	3	3	4	26.6667	41.6667	66.6667	50	66.6667	33.3333	33.3333	66.6667	16.6667	50	2.9	3.4	7621.1	582.2	13.1
42	78	female	colon	Yes	1	0	0	0	1	50	1	46	1	4	2	1	1	1	3	4	4	1	4	1	1	3	1	33.3333	66.6667	0	0	0	100	0	88.8889	100	0	N/A	N/A	N/A	N/A	N/A
43	75	male	esophagus	No	0	0	0	0	0	N/A	1	20	2	2	1	2	3	3	3	3	1	3	3	3	3	3	2	60	41.6667	33.3333	66.6667	66.6667	66.6667	66.6667	66.6667	0	16.6667	6	2.5	6576.7	868.3	7.6
44	66	female	other (bile duct)	Yes	0	0	0	0	1	N/A	0	7	2	2	1	2	2	2	3	2	1	2	2	2	2	2	5	60	66.6667	33.3333	33.3333	33.3333	33.3333	33.3333	44.4444	0	66.6667	1.9	2.8	6233.3	1211.8	5.1
45	73	male	colon	Yes	1	1	0	0	1	80	1	40	4	4	3	3	4	4	4	4	4	1	3	3	3	3	4	6.66667	41.6667	66.6667	83.3333	100	100	0	88.8889	100	50	13.1	2.8	10780	677.6	15.9
46	68	male	liver	Yes	1	1	0	0	1	30	1	5	2	3	2	1	2	1	2	3	1	1	4	3	3	2	N/A	33.3333	50	0	50	0	66.6667	0	66.6667	0	N/A	6.8	2.2	19520.9	647.1	30.2
47	83	male	colon	Yes	1	0	1	0	1	100	1	93	1	1	N/A	1	2	1	4	1	1	1	2	1	2	2	N/A	N/A	66.6667	0	16.6667	0	0	0	66.6667	0	N/A	5.8	2.8	2800.5	279.7	10
48	79	male	lung	Yes	0	1	1	1	0	60	1	45	1	1	1	3	1	2	1	2	2	1	1	1	1	1	4	93.3333	100	66.6667	0	33.3333	33.3333	0	0	16.6667	50	5.3	3.4	11505	130	88.5
49	79	female	colon	Yes	0	1	0	0	1	60	1	22	1	1	1	1	1	1	2	1	1	1	1	1	2	1	5	93.3333	83.3333	0	0	0	0	0	22.2222	0	66.6667	5.3	3.2	6872.1	860.1	8
50	83	female	lung	No	0	0	0	0	0	50	0	61	1	2	2	1	1	1	3	3	1	2	2	3	1	1	2	60	100	0	33.3333	0	66.6667	33.3333	44.4444	0	16.6667	9.4	2.1	8592.8	838.3	10.3
51	76	male	lung	Yes	1	1	0	0	1	40	1	12	1	4	3	4	2	3	4	3	2	4	4	2	4	3	3	26.6667	16.6667	100	33.3333	66.6667	66.6667	100	100	16.6667	33.3333	4.1	2.5	7248.8	813.3	8.9
52	79	female	ovary	Yes	0	0	0	0	1	50	1	3	4	2	2	2	2	1	4	4	2	3	2	3	1	3	3	26.6667	66.6667	33.3333	50	0	100	66.6667	66.6667	16.6667	33.3333	4.4	2.1	4245.8	381.9	11.1
53	71	female	other (malignant melanoma)	Yes	0	0	0	0	1	50	1	161	4	3	3	3	2	1	3	4	1	4	2	3	1	3	5	13.3333	66.6667	66.6667	50	0	100	100	44.4444	0	66.6667	7.4	2.6	9471.7	3255	2.9
54	66	female	lung	Yes	0	0	0	1	1	10	1	2	4	4	4	4	1	4	4	1	1	2	4	1	1	4	1	60	50	100	0	100	0	33.3333	100	0	0	5.1	2.1	33042.9	176.7	187
55	55	male	lung	Yes	1	1	1	1	1	60	1	5	2	3	2	1	1	1	3	2	1	1	2	1	1	2	5	33.3333	83.3333	0	0	0	33.3333	0	44.4444	0	66.6667	12.9	1.2	18958.5	229.8	82.5
56	77	female	other (gallbladder)	Yes	1	0	0	0	1	30	1	4	3	3	4	3	3	3	4	4	4	1	4	4	4	4	2	13.3333	0	66.6667	83.3333	66.6667	100	0	100	100	16.6667	9	2.5	5048	839.2	6
57	95	female	breast	Yes	0	1	1	0	1	50	1	8	1	4	3	2	2	3	4	2	1	4	4	4	1	1	3	26.6667	100	33.3333	66.6667	66.6667	33.3333	100	100	0	33.3333	0.3	3.2	3053.7	708.8	4.3
58	71	male	esophagus	Yes	0	1	1	0	1	20	1	3	4	4	3	4	4	3	4	4	3	4	4	4	4	4	1	6.66667	0	100	100	66.6667	100	100	100	50	0	15.4	1.9	22742.6	339.1	67.1
59	60	female	lung	Yes	0	0	1	1	1	30	1	9	2	3	3	3	3	3	3	3	3	2	2	1	1	1	1	26.6667	100	66.6667	33.3333	66.6667	66.6667	33.3333	44.4444	50	0	4.2	2.5	12149	535.2	22.7
60	68	male	pancreas	Yes	1	0	0	0	1	50	1	18	2	3	2	3	4	3	3	4	3	4	4	4	4	3	5	33.3333	16.6667	66.6667	100	66.6667	100	100	88.8889	50	66.6667	0.6	3.1	5386.8	804	6.7
61	88	male	esophagus	Yes	1	0	0	0	0	20	1	12	4	4	4	2	2	2	4	4	1	3	4	2	2	2	1	26.6667	66.6667	33.3333	33.3333	33.3333	100	66.6667	100	0	0	1.7	2.2	9559	315.6	30.3
62	78	female	lung	Yes	0	0	0	0	1	80	1	42	3	1	2	4	4	4	3	4	1	2	4	4	4	4	6	46.6667	0	100	100	100	100	33.3333	88.8889	0	83.3333	0.8	3.6	5310.2	555.4	9.6
63	68	female	lung	Yes	1	0	0	0	1	70	1	12	1	1	1	4	4	4	4	4	4	4	3	4	2	2	4	93.3333	66.6667	100	100	100	100	100	88.8889	100	50	3.6	3.4	7952.5	1126.4	7.1
64	71	female	lung	Yes	0	0	0	1	0	50	0	34	4	4	3	1	4	1	4	1	1	2	2	2	1	3	1	6.66667	66.6667	0	66.6667	0	0	33.3333	66.6667	0	0	0	2.9	3708.2	2392.8	1.5
65	88	female	breast	No	0	0	0	0	1	50	0	250	2	4	4	2	4	4	4	3	2	3	4	4	4	4	5	13.3333	0	33.3333	100	100	66.6667	66.6667	100	16.6667	66.6667	0.1	3.4	2151.9	559.4	3.8
66	89	male	liver	No	0	0	0	0	1	70	0	6	4	3	1	2	3	2	3	2	2	2	3	3	3	3	2	26.6667	41.6667	33.3333	66.6667	33.3333	33.3333	33.3333	66.6667	16.6667	16.6667	12.5	3	8486.9	652.1	13
67	85	male	lung	Yes	0	0	0	0	1	50	1	16	1	2	1	3	3	1	4	2	2	4	3	2	1	2	4	73.3333	83.3333	66.6667	50	0	33.3333	100	88.8889	16.6667	50	0.8	3.3	2981.7	1199.2	2.5
68	77	male	esophagus	Yes	0	1	0	0	1	40	1	74	4	4	4	1	1	1	4	4	1	4	2	1	1	3	6	73.3333	66.6667	0	0	0	100	100	66.6667	0	83.3333	1.5	2.9	4021.9	1409	2.9
69	82	male	other (duodenal)	Yes	1	0	0	0	0	40	1	20	4	N/A	N/A	4	1	2	2	1	1	1	2	1	1	1	4	N/A	100	100	0	33.3333	0	0	33.3333	0	50	3	2.4	10668.3	1406.1	7.6
70	46	male	colon	Yes	0	1	0	0	0	50	1	52	1	2	1	2	4	4	2	2	1	1	2	4	1	2	2	73.3333	83.3333	33.3333	100	100	33.3333	0	33.3333	0	16.6667	7.8	2.6	14124.6	991.2	14.3
71	82	female	breast	Yes	0	1	1	1	1	40	1	67	1	4	4	1	4	4	4	4	3	4	3	4	2	4	3	20	41.6667	0	100	100	100	100	88.8889	50	33.3333	1.2	3	9016.4	1019.5	8.8
72	61	female	colon	Yes	1	0	0	0	1	70	1	52	2	2	2	3	2	2	3	3	3	2	3	3	3	3	4	46.6667	41.6667	66.6667	50	33.3333	66.6667	33.3333	66.6667	50	50	7.5	2.2	8608.1	1200.4	7.2
73	66	male	other (pharynx)	Yes	0	0	0	0	1	50	1	9	2	3	2	3	3	4	3	4	2	N/A	2	3	3	3	3	33.3333	41.6667	66.6667	66.6667	100	100	N/A	44.4444	16.6667	33.3333	6.5	3	5630.1	1308.3	4.3
74	58	female	other (nasal osteosarcoma)	No	0	0	0	0	0	60	0	139	2	4	1	1	4	4	2	4	1	3	1	4	2	3	1	33.3333	50	0	100	100	100	66.6667	22.2222	0	0	1.3	3.2	6589	668.2	9.9
75	71	female	uterine	Yes	0	0	1	0	1	20	1	2	1	1	1	3	4	3	4	1	1	3	4	4	3	2	5	93.3333	50	66.6667	100	66.6667	0	66.6667	100	0	66.6667	N/A	N/A	N/A	N/A	N/A
76	47	female	breast	Yes	1	1	1	0	1	60	1	29	3	3	2	4	1	1	4	2	2	1	3	1	1	2	2	26.6667	83.3333	100	0	0	33.3333	0	88.8889	16.6667	16.6667	1.8	3	1534.5	837	1.8
77	85	female	uterine	Yes	0	1	1	0	1	40	1	12	3	3	3	2	2	2	4	4	3	2	4	1	1	1	2	20	100	33.3333	16.6667	33.3333	100	33.3333	100	50	16.6667	13.9	2.6	7826.5	1196.4	6.5
78	58	male	breast	Yes	1	1	1	0	1	60	1	22	4	4	3	1	1	1	1	2	1	3	2	1	3	1	3	6.66667	66.6667	0	0	0	33.3333	66.6667	22.2222	0	33.3333	0.5	2.4	6070.4	808	7.5
79	57	female	ovary	Yes	0	0	0	0	1	50	1	88	2	3	1	2	2	2	2	2	1	1	2	2	2	2	4	46.6667	66.6667	33.3333	33.3333	33.3333	33.3333	0	33.3333	0	50	1.5	2.6	4009.7	1321.3	3
80	76	female	other (tongue)	Yes	0	0	0	0	1	70	1	56	2	4	1	2	3	2	4	3	1	2	4	2	1	1	4	33.3333	100	33.3333	50	33.3333	66.6667	33.3333	100	0	50	0.1	3.9	3428.5	710.7	4.8
81	65	female	lung	No	0	0	0	0	0	80	1	57	2	2	1	4	3	4	2	4	3	1	3	3	3	4	3	60	16.6667	100	66.6667	100	100	0	55.5556	50	33.3333	1.3	3.9	6060	1341.3	4.5
82	80	female	other (gallbladder)	No	0	0	0	0	0	40	1	88	4	4	4	1	2	4	4	4	4	2	4	2	4	4	4	46.6667	0	0	33.3333	100	100	33.3333	100	100	50	1.3	2	5544	1821.6	3
83	79	male	lung	Yes	1	0	0	1	1	40	1	16	4	4	4	2	3	3	4	4	4	4	4	4	4	4	1	46.6667	0	33.3333	83.3333	66.6667	100	100	100	100	0	15.5	2.2	14394.1	1190.2	12.1
84	66	male	colon	Yes	1	1	0	0	0	60	1	12	2	3	2	2	3	2	3	2	2	2	2	3	2	2	3	33.3333	66.6667	33.3333	66.6667	33.3333	33.3333	33.3333	44.4444	16.6667	33.3333	1.1	3.3	13148	401.4	32.8
85	57	male	lung	Yes	0	0	1	0	1	70	1	14	3	3	3	4	2	2	3	3	1	2	2	2	3	3	2	20	41.6667	100	33.3333	33.3333	66.6667	33.3333	44.4444	0	16.6667	15.2	3.6	3311.9	290.3	11.4
86	68	male	other (pharynx)	Yes	0	0	0	0	1	70	1	24	2	2	3	2	2	2	3	2	2	2	2	2	2	2	4	33.3333	66.6667	33.3333	33.3333	33.3333	33.3333	33.3333	44.4444	16.6667	50	7.8	1.8	2522.8	660.9	3.8
87	79	male	pancreas	Yes	0	0	0	0	1	50	1	58	1	1	1	1	3	3	3	2	1	1	3	3	2	3	1	93.3333	50	0	66.6667	66.6667	33.3333	0	66.6667	0	0	1	3	981.6	1649.6	0.6
88	84	male	liver	Yes	0	0	0	0	1	60	0	1	1	1	1	3	1	3	3	3	3	1	2	1	2	2	4	93.3333	66.6667	66.6667	0	66.6667	66.6667	0	44.4444	50	50	3.5	2.2	5129.1	691.1	7.4
89	53	male	other (undifferentiated sarcoma)	Yes	0	0	0	1	0	90	0	95	2	3	2	2	2	3	3	3	3	2	2	2	2	2	5	33.3333	66.6667	33.3333	33.3333	66.6667	66.6667	33.3333	44.4444	50	66.6667	10.1	3.2	5614.7	1303.6	4.3
90	71	female	lung	Yes	0	1	1	0	1	90	1	69	1	1	1	3	1	1	4	4	4	2	3	2	2	3	2	93.3333	50	66.6667	16.6667	0	100	33.3333	88.8889	100	16.6667	0.8	3.1	11560	2037.5	5.7
91	74	male	lung	Yes	0	0	0	0	1	30	1	6	4	4	4	3	3	3	3	4	2	1	3	2	1	4	4	60	50	66.6667	50	66.6667	100	0	66.6667	16.6667	50	17.9	2.2	33183.2	354.9	93.5
92	73	male	other (buccal mucosa)	Yes	0	1	1	0	1	60	1	8	2	2	2	2	2	2	2	2	1	4	2	2	2	2	5	46.6667	66.6667	33.3333	33.3333	33.3333	33.3333	100	33.3333	0	66.6667	2.2	1.9	7215.9	496.8	14.5
93	80	female	pancreas	Yes	1	1	0	0	1	50	1	4	4	4	4	2	3	4	4	3	2	3	4	3	1	1	2	46.6667	100	33.3333	66.6667	100	66.6667	66.6667	100	16.6667	16.6667	12.8	2.6	N/A	N/A	N/A
94	83	female	pancreas	Yes	1	0	0	0	1	40	0	53	2	3	2	2	1	1	3	1	1	2	3	1	2	2	5	33.3333	66.6667	33.3333	0	0	0	33.3333	66.6667	0	66.6667	2.8	2.2	6891.2	1407.8	4.9
95	68	female	pancreas	Yes	1	1	0	0	1	50	1	9	4	4	4	4	4	4	4	4	4	3	4	4	1	1	1	46.6667	100	100	100	100	100	66.6667	100	100	0	16.5	3	16178.2	208.1	77.7
96	70	male	esophagus	Yes	0	0	0	0	1	70	0	40	3	3	1	1	4	2	3	4	2	2	2	4	3	2	4	33.3333	50	0	100	33.3333	100	33.3333	44.4444	16.6667	50	0.8	3.4	3248.9	1420.4	2.3
97	63	female	ovary	Yes	1	1	0	0	0	80	1	39	2	4	2	3	2	1	4	4	3	4	4	2	1	1	2	26.6667	100	66.6667	33.3333	0	100	100	100	50	16.6667	6.3	2.8	6630	1901.3	3.5
98	79	male	colon	Yes	1	0	0	0	0	40	1	57	3	3	1	1	1	1	2	2	1	1	2	1	1	2	4	33.3333	83.3333	0	0	0	33.3333	0	33.3333	0	50	6	1.8	10218.2	2349	4.4
99	77	male	lung	Yes	1	1	1	0	1	40	1	57	4	4	1	1	3	3	4	1	1	2	1	2	1	1	4	20	100	0	50	66.6667	0	33.3333	44.4444	0	50	3.7	2.6	18582	391.2	47.5
100	91	male	prostate	Yes	0	0	1	0	1	50	1	31	2	3	3	1	2	1	3	2	1	2	2	2	1	2	4	26.6667	83.3333	0	33.3333	0	33.3333	33.3333	44.4444	0	50	7.8	2.2	3665	571.6	6.4
101	80	female	lung	No	0	0	0	0	0	70	1	41	2	2	1	2	3	2	4	2	1	1	2	3	2	2	3	60	66.6667	33.3333	66.6667	33.3333	33.3333	0	66.6667	0	33.3333	5.2	2.7	21338	794.5	26.9
102	87	male	other (gingiva)	No	0	0	0	0	0	50	1	58	2	1	1	1	3	1	3	3	3	3	2	2	1	1	5	73.3333	100	0	50	0	66.6667	66.6667	44.4444	50	66.6667	2.7	2.6	3417.8	560.1	6.1
103	77	male	other (bladder)	Yes	0	1	0	0	0	50	1	9	2	2	4	1	2	1	2	1	1	1	1	2	1	1	5	26.6667	100	0	33.3333	0	0	0	22.2222	0	66.6667	10.8	2.1	100704	1049	96
104	76	male	prostate	Yes	0	0	1	0	0	40	1	15	3	3	4	4	4	4	4	4	4	4	4	4	4	4	1	13.3333	0	100	100	100	100	100	100	100	0	3.4	2.8	5657.5	1278.8	4.4
105	73	female	pancreas	Yes	1	0	0	0	0	50	1	15	2	3	1	1	1	1	3	4	1	3	2	1	1	2	3	46.6667	83.3333	0	0	0	100	66.6667	44.4444	0	33.3333	1.6	3.4	10573.2	1057.3	10
106	87	female	lung	Yes	0	1	0	1	1	60	1	36	2	4	2	2	1	1	4	3	1	3	3	2	1	2	5	26.6667	83.3333	33.3333	16.6667	0	66.6667	66.6667	88.8889	0	66.6667	0.9	2.5	7141.7	1310.4	5.5
107	62	male	lung	Yes	1	1	1	1	0	70	1	19	3	4	1	3	2	2	4	4	1	4	3	3	2	2	3	26.6667	66.6667	66.6667	50	33.3333	100	100	88.8889	0	33.3333	10	2.7	9034.5	603	15
108	71	female	other (renal cell)	Yes	0	0	1	0	0	50	1	43	4	3	3	1	2	2	3	1	1	4	3	3	3	3	1	13.3333	41.6667	0	50	33.3333	0	100	66.6667	0	0	1.5	3.4	6258.6	1795.5	3.5
109	82	female	colon	Yes	1	1	1	0	1	30	1	38	3	4	3	1	1	2	3	3	1	2	1	1	2	1	4	13.3333	83.3333	0	0	33.3333	66.6667	33.3333	33.3333	0	50	5.3	1.8	3622	711.2	5.1
110	86	male	stomach	Yes	0	0	0	0	1	50	1	21	4	4	4	2	3	3	4	4	2	1	1	2	1	2	1	13.3333	83.3333	33.3333	50	66.6667	100	0	44.4444	16.6667	0	9	1.5	4953.3	156.8	31.6
111	88	male	colon	Yes	1	1	1	0	1	30	1	44	2	2	1	1	2	1	3	4	3	1	2	2	2	2	4	60	66.6667	0	33.3333	0	100	0	44.4444	50	50	2.3	3.8	15735.3	1066.8	14.8
112	80	male	other (gingiva)	No	0	0	0	0	0	80	0	30	1	3	1	1	1	3	4	2	1	3	2	1	1	3	3	60	66.6667	0	0	66.6667	33.3333	66.6667	66.6667	0	33.3333	0.2	2.9	3736.9	1710.5	2.2
113	71	male	other (mouth floor)	Yes	0	0	0	0	1	40	1	16	4	4	4	1	2	2	4	4	1	1	4	4	1	4	4	60	50	0	66.6667	33.3333	100	0	100	0	50	17.3	2.5	14515.9	848.1	17.1
114	70	male	lung	Yes	0	0	1	1	1	20	1	11	4	4	4	3	3	2	4	4	1	1	4	4	2	4	1	60	41.6667	66.6667	83.3333	33.3333	100	0	100	0	0	1.1	3.4	2190.2	1181.6	1.9
115	75	female	uterine	Yes	1	0	0	0	1	60	1	5	4	4	4	3	1	4	4	1	1	1	3	2	1	2	6	60	83.3333	66.6667	16.6667	100	0	0	88.8889	0	83.3333	8.6	1.9	19974.5	677.1	29.5
116	75	male	colon	Yes	0	1	0	0	0	20	1	3	4	4	4	3	1	1	3	4	1	1	2	1	2	1	5	60	83.3333	66.6667	0	0	100	0	44.4444	0	66.6667	20.3	2	18576	103.2	180
117	74	male	stomach	Yes	1	0	0	0	1	60	0	8	4	3	2	2	1	2	4	4	1	4	1	2	1	1	4	20	100	33.3333	16.6667	33.3333	100	100	44.4444	0	50	2.9	1.8	6767.3	1937.5	3.5
118	63	female	colon	Yes	0	0	1	0	1	80	0	59	2	4	1	1	4	3	2	1	1	2	4	4	1	4	1	33.3333	50	0	100	66.6667	0	33.3333	66.6667	0	0	0.6	3.2	5520.9	1548.4	3.6
119	62	male	other (multiple myeloma)	No	0	0	0	0	0	40	1	4	4	3	1	2	3	2	2	4	4	1	2	3	2	1	1	26.6667	83.3333	33.3333	66.6667	33.3333	100	0	33.3333	100	0	N/A	N/A	N/A	N/A	N/A
120	77	male	colon	Yes	0	1	0	0	1	20	1	3	4	4	4	2	1	2	4	4	1	2	4	2	1	1	4	26.6667	100	33.3333	16.6667	33.3333	100	33.3333	100	0	50	8.5	2.5	11147.7	438.1	25.4
121	67	male	colon	Yes	1	0	0	0	0	20	1	3	2	3	2	1	2	2	3	4	2	2	3	2	1	3	2	33.3333	66.6667	0	33.3333	33.3333	100	33.3333	66.6667	16.6667	16.6667	3.2	2	5847.4	276.8	21.1
122	80	male	other (larynx)	Yes	0	1	0	0	1	40	1	5	4	4	3	4	1	1	4	4	1	1	3	1	3	3	3	6.66667	41.6667	100	0	0	100	0	88.8889	0	33.3333	9.8	2.7	8063.2	671.2	12
123	79	male	lung	Yes	0	1	0	0	1	30	1	4	3	4	4	3	3	2	4	2	1	1	4	4	1	3	2	6.66667	66.6667	66.6667	83.3333	33.3333	33.3333	0	100	0	16.6667	8.1	2.7	5749.6	219.5	26.2
124	90	male	colon	Yes	1	1	0	0	0	50	0	35	3	4	4	1	1	1	1	3	1	1	1	1	1	1	4	6.66667	100	0	0	0	66.6667	0	0	0	50	13.2	2.1	15206.5	715.6	21.3
125	83	female	stomach	Yes	1	0	0	0	1	40	1	13	4	3	4	3	2	2	4	3	2	2	2	2	2	2	7	6.66667	66.6667	66.6667	33.3333	33.3333	66.6667	33.3333	66.6667	16.6667	100	2.2	1.6	9599.8	1647.7	5.8
126	71	female	uterine	Yes	1	0	0	0	1	50	0	32	3	4	3	2	4	3	3	2	2	3	3	4	3	3	4	13.3333	41.6667	33.3333	100	66.6667	33.3333	66.6667	66.6667	16.6667	50	1.1	2.4	8635.9	1167.3	7.4
127	89	female	stomach	No	0	0	0	0	0	10	0	11	4	4	4	2	2	1	4	1	2	1	1	1	3	1	4	6.66667	66.6667	33.3333	16.6667	0	0	0	44.4444	16.6667	50	1.6	2.4	10058	477.4	21.1
128	73	male	pancreas	Yes	0	1	1	0	1	70	1	17	2	2	1	2	2	1	3	2	1	2	2	2	1	2	5	60	83.3333	33.3333	33.3333	0	33.3333	33.3333	44.4444	0	66.6667	1.4	3.4	13201.2	1158	11.4
129	69	female	colon	Yes	1	1	0	0	1	50	0	28	3	3	4	3	2	3	4	3	2	1	4	1	3	3	2	13.3333	41.6667	66.6667	16.6667	66.6667	66.6667	0	100	16.6667	16.6667	N/A	N/A	N/A	N/A	N/A
130	82	female	colon	Yes	0	1	0	1	0	20	0	22	4	4	4	2	1	1	4	4	1	3	4	1	2	4	2	13.3333	41.6667	33.3333	0	0	100	66.6667	100	0	16.6667	1.7	3.2	4647.4	951.7	4.9
